# Supplementary material for: Mental impact of Covid-19 among Spanish healthcare workers. A large longitudinal survey
Source: Epidemiol Psychiatr Sci. 2022 Apr 29;31:e28. doi: 10.1017/S2045796022000130 (PMC9069586; doi:10.1017/S2045796022000130)
Supplement: Supplementary file 1 [file epssup.zip]

Archive with 2 entries (2 files):
- S2045796022000130sup002.docx
- urn cambridge.org id binary 20220429024017999-0423 S2045796022000130sup001.docx
